# Supplementary material for: In-Depth Characterization of Live Vaccines Used in Europe for Oral Rabies Vaccination of Wildlife
Source: PLoS One. 2015 Oct 28;10(10):e0141537. doi: 10.1371/journal.pone.0141537 (PMC4625003; doi:10.1371/journal.pone.0141537)
Supplement: S1 Table — (XLS) [file pone.0141537.s001.xls]

## Sheet: 454 sequencing
	Percentage of variants using 454 pyrosequencing in comparison to reference SAD Bern sequence, GenBank acc. n. EF206708, including coverage for each position expressed by number of reads per position.
																					minimal coverage		13
																					maximal coverage		428
						Variants										Coverage
	Gene	Pos		Variant		A3	A1	A2	B2	B3	B1	C1	C3	C2		A3	A1	A2	B2	B3	B1	C1	C3	C2
	5'UTR	29		T/C		78	74	93	39		33	97	60	50		27	34	14	31		27	36	35	36
	5'UTR	42		C/T		84	97	93	100	100	100	100	100	100		31	35	15	33	23	28	43	42	41
	5'UTR	44		A/G		81	97	93	33	65	82	100	100	100		31	36	15	36	23	28	44	42	40
	5'UTR	52		G/A		67	84	94	41	67	76	98	100	100		33	37	16	44	27	29	49	45	40
	5'UTR	54		T/A		67	84	94	41	67	76	98	100	100		33	37	16	44	27	29	49	45	40
	N	266		G/A		81	98	98	47	76	73	100	100	100		97	123	84	131	125	100	165	128	99
	N	292		G/A					54	26	27								142	140	124
	N	352		C/T		84	98	98	49	72	72	100	100	99		146	172	135	193	171	151	230	177	151
	N	609		G/A		88	99	98	48	72	72	100	100	100		256	321	247	327	315	244	356	289	264
	N	814		A/G					59	28	18								172	153	132
	N	1181		A/G		100	100	100	68	52	77	97	100	100		14	14	13	25	23	26	30	25	23
	N	1255		C/T						31	16	26		22						16	25	34		32
	P	1720		G/A		90	98	99	60	65	75	100	99	99		103	134	86	209	196	157	275	198	204
	P	1743		C/A		90	99	99	61	66	77	100	100	100		121	150	99	230	224	171	300	213	234
	P	1980		G/A		89	97	100	62	72	77	99	100	100		108	156	110	231	347	220	380	291	225
	P	2019		T/C		88	97	100	63	71	80	100	100	99		110	167	118	249	369	240	400	302	229
	P	2043		C/T		88	96	100	63	73	81	100	100	100		107	169	113	240	371	242	405	308	223
	P	2077		C/T		87	97	100	64	75	81	100	100	100		100	164	108	244	371	241	402	318	211
	P	2107		A/G		88	97	100	62	75	82	100	100	100		98	156	107	253	378	239	410	321	210
	P	2335		T/C		85	96	99	54	79	86	99	99	100		69	114	70	175	332	191	344	277	149
	Intergenic region	2420		A/C		83	92	100	49	74	77	98	97	97		77	112	58	157	307	167	334	270	147
	Intergenic region	2421		G/C		83	92	100	49	74	77	98	97	97		77	112	58	157	307	167	334	270	147
	Intergenic region	2443		G/A		83	94	100	53	76	83	100	98	99		71	109	59	152	303	167	330	268	145
	Intergenic region	2456		T/C		85	96	100	53	76	82	100	100	99		69	106	57	150	304	170	332	269	142
	Intergenic region	2458		A/G					47	24	18								151	306	170
	M	2502		T/C		86	98	100	52	76	82	100	100	100		72	119	58	146	321	171	366	272	140
	M	2525		T/C		86	98	98	50	77	82	100	100	100		74	129	64	145	333	174	370	276	139
	M	2526		T/C		86	98	98	50	77	82	100	100	100		74	129	64	145	333	174	370	276	139
	M	2546		G/A		87	98	98	49	77	82	100	100	100		75	123	62	150	341	176	376	277	142
	M	2550		C/T		80	81	93		71	70	100	98	89		75	124	61		341	176	375	279	142
	M	2560		T/C		88	98	100	51	78	83	100	100	100		75	124	62	145	348	180	376	280	148
	M	2588		A/G		90	98	100	55	77	84	100	100	100		79	125	70	146	356	187	386	295	152
	M	2631		A/G		93	98	99	55	78	83	100	100	100		71	130	75	143	358	186	391	293	146
	M	2667		G/A		90	92	99	51	77	80	95	95	97		67	129	82	144	359	179	388	295	139
	M	2780		A/G		95	98	100	57	81	85	100	100	99		58	137	90	177	386	197	428	328	143
	M	2823		A/C		96	99	100	59	80	85	100	100	100		51	136	89	182	381	193	418	324	132
	M	2997		R/A					40	17	17								211	372	181
	M	2997		R/G		92	99	100	60	71	83	100	100	100		60	137	99	211	372	181	383	306	161
	G	3418		Y/C					37	13	13								175	180	110
	G	3418		Y/T		95	69	99	58	84	81	100	66	99		93	127	69	176	180	110	231	155	157
	G	3521		T/A					43	17	15								143	135	87
	G	3539		G/A					49	17	14								133	125	86
	G	4050		A/C								41	40	41								177	137	161
	G	4059		G/A								49	53	60								182	146	186
	G	4139		N/A		94	98	91	97	97	51	98	79	91		294	380	140	328	238	122	404	163	217
	G	4370		A/G								100	99	100								226	200	275
	G	4371		G/A								100	100	100								227	197	271
	G	4884		G/T								100	99	100								415	391	201
	G	5079		G/T								98	96	97								362	335	193
				5'UTR		75.4	87.2	93.4	50.8	74.75	73.4	98.6	92	90
				N		88.25	98.75	98.5	53	68	73.5	99.25	100	99.75
				P		88.125	97.125	99.625	61.125	72	79.875	99.75	99.75	99.75
				Intergenic region		83.5	93.5	100	51	75	79.75	99	98	98
				M		89.0833	96.25	98.75	53.5455	76.6667	81.75	99.5833	99.4167	98.75
				Average (5'UTR-M gene)		84.8717	94.565	98.055	53.8941	73.2833	77.655	99.2367	97.8333	97.25
