# Supplementary material for: In-Depth Characterization of Live Vaccines Used in Europe for Oral Rabies Vaccination of Wildlife
Source: PLoS One. 2015 Oct 28;10(10):e0141537. doi: 10.1371/journal.pone.0141537 (PMC4625003; doi:10.1371/journal.pone.0141537)
Supplement: S2 Table — (XLS) [file pone.0141537.s002.xls]

## Sheet: Illumina sequencing
Percentage of variants using Illumina RNA sequencing in comparison to reference SAD Bern sequence, GenBank acc. n. EF206708, including coverage for each position expressed by number of reads per position.
																					minimal coverage		4
																					maximal coverage		2693
						Variants										Coverage
	Gene	position		Variant		A3	A1	A2	B2	B3	B1	C1	C3	C2		A3	A1	A2	B2	B3	B1	C1	C3	C2
	5'UTR	29		T/C		71	90	100		84	86	100	100	100		31	21	32	11	50	37	16	58	16
	5'UTR	42		C/T		81	91	100		98	100	100	100	100		31	22	32	11	50	37	17	59	19
	5'UTR	44		A/G		78	91	100		84	89	100	100	100		32	23	32	11	50	37	17	59	19
	5'UTR	52		G/A		81	92	100		83	87	100	100	100		32	25	32	11	53	38	18	59	22
	5'UTR	54		T/A		81	92	100		83	89	100	100	100		32	25	33	11	53	38	18	59	22
	N	266		G/A		84	90	96		75	73	100	100	100		115	88	183	56	178	273	254	606	212
	N	292		G/A						29	23					74	44	81	39	111	105	178	348	113
	N	352		C/T		85	86	95		72	75	100	100	99		109	100	150	55	180	181	353	702	273
	N	609		G/A		87	100	100		93	83	100	100	100		77	86	147	39	150	212	210	524	183
	N	814		A/G			19			27	20					87	62	152	40	125	180	391	711	285
	N	1181		A/G		93	100	98		81	86	99	99	99		197	124	345	125	392	556	1177	1637	944
	N	1255		C/T		92	93	99		79	84	100	99	100		157	88	283	107	329	472	909	1256	854
	P	1720		G/A		79	93	98		68	61	100	100	100		58	54	100	28	117	144	85	252	99
	P	1743		C/A		88	93	98		82	73	99	100	100		73	69	116	32	121	175	106	288	117
	P	1980		G/A		93	100	100		69	72	99	99	100		30	27	43	11	72	81	91	178	65
	P	2019		T/C		100	93	100		84	80	98	99	100		14	15	21	5	45	30	42	95	28
	P	2043		C/T		80	43	95		43	34	98	100	100		10	14	21	4	37	29	42	97	30
	P	2077		C/T		97	96	97		72	71	99	99	99		30	23	38	10	43	62	71	189	74
	P	2107		A/G		97	96	100	NI (1)	67	73	100	100	100		29	25	44	13	43	74	68	189	80
	P	2335		T/C		85	99	99		83	80	100	100	99		244	174	413	136	328	502	1210	1611	566
	Intergenic region	2420		A/C		93	99	99		92	92	100	100	100		414	347	703	195	496	655	1798	2516	782
	Intergenic region	2421		G/C		93	99	100		94	94	100	99	100		414	340	702	195	496	656	1795	2510	782
	Intergenic region	2443		G/A		93	100	100		94	94	100	100	100		438	350	739	205	542	671	1955	2526	841
	Intergenic region	2456		T/C		92	99	100		93	93	100	99	99		441	353	745	205	570	699	1946	2500	856
	Intergenic region	2458		A/G												443	355	757	208	584	721	1946	2529	874
	M	2502		T/C		96	97	99		92	93	99	99	100		419	350	765	100	614	694	1983	2693	894
	M	2525		T/C		90	100	99		92	87	100	100	100		313	247	542	134	466	565	1347	1893	645
	M	2526		T/C		89	97	99		87	84	100	100	100		310	243	531	133	449	553	1316	1859	635
	M	2546		G/A		90	100	99		92	87	100	100	100		317	525	556	142	468	576	1255	1879	630
	M	2550		C/T		88	96	96		88	83	99	99	99		315	525	553	142	466	575	1244	1870	628
	M	2560		T/C		89	95	98		89	83	100	100	100		271	222	500	120	406	511	1075	1606	535
	M	2588		A/G		87	100	99		90	86	100	100	100		245	180	430	99	343	435	877	1302	474
	M	2631		A/G		90	84	98		78	88	100	100	99		67	44	127	23	89	135	206	368	148
	M	2667		G/A		82	84	97		67	78	97	99	99		45	37	99	12	66	127	126	277	111
	M	2780		A/G		82	91	97		64	71	100	100	99		119	116	178	32	118	201	251	481	185
	M	2823		A/C		82	88	93		58	68	99	100	98		89	88	138	21	101	144	178	403	122
	M	2997		R/A		12	8	4		43	30					73	65	116	21	97	171	122	251	115
	M	2997		R/G		88	92	96		56	70	100	99	97
	G	3418		Y/C		10	1			26	28					296	271	423	85	298	531	748	1344	564
	G	3418		Y/T		90	98	100		74	71	100	100	99
	G	3521		T/A						37	33					78	49	73	12	52	150	81	202	82
	G	3539		G/A		24				35	33					59	29	74	13	51	139	79	176	83
	G	4050		A/C								33	41	37		39	35	65	16	64	83	72	150	84
	G	4059		G/A								47	45	49		45	41	70	19	68	96	73	151	84
	G	4139		M/A		76	79	98		63	57	100	100	97		29	34	43	18	40	58	48	115	60
	G	4370		A/G								100	99	99		159	113	211	63	194	236	355	775	297
	G	4371		G/A								100	99	99		173	118	219	63	195	238	353	786	301
	G	4884		G/T								98	100	100		27	32	34	13	44	74	41	110	35
	G	5079		G/T								99	98	99		51	37	66	18	50	94	258	395	160
	5'UTR					78.4	91.2	100		86.4	90.2	100	100	100
	N					88.2	93.8	97.6		80	80.2	99.8	99.6	99.6
	P					89.875	89.125	98.375		71	68	99.125	99.625	99.75
	Intergenic region					92.75	99.25	99.75		93.25	93.25	100	99.5	99.75
	M					81.9231	87.0769	90.3077		76.6154	77.5385	99.5	99.6667	99.25
	Average (5'UTR-M gene)					86.2296	92.0904	97.2065		81.4531	81.8377	99.685	99.6783	99.67
	(1) NI: non interpretable
